# Supplementary material for: SilhouetteScoreinR: Beyond traditional network layouts by leveraging local cohesion and nearest neighbor separation
Source: MethodsX. 2025 Sep 11;15:103622. doi: 10.1016/j.mex.2025.103622 (PMC12466245; doi:10.1016/j.mex.2025.103622)
Supplement: Supplementary file 1 [file mmc1.zip]

Archive with 3 entries (3 files):
- dataset2.xlsx
- howtoconduct.pdf
- SilhouettePlot.mp4
