# Supplementary material for: SilhouetteScoreinR: Beyond traditional network layouts by leveraging local cohesion and nearest neighbor separation
Source: MethodsX. 2025 Sep 11;15:103622. doi: 10.1016/j.mex.2025.103622 (PMC12466245; doi:10.1016/j.mex.2025.103622)
Supplement: Supplementary file 1 [file mmc1.zip › dataset2.xlsx]

## Sheet: 工作表1
Country	City	Latitude	Longitude		City	Latitude	Longitude
United States	New York City	40.73061 °N	–73.935242 °W		Taipei	25.0330 N	121.5654 E
United States	Los Angeles	34.052235 °N	–118.243683 °W		Taichung	24.1477 N	120.6736 E
United States	Chicago	41.881832 °N	–87.623177 °W		Tainan	22.9997 N	120.2270 E
United States	San Francisco	37.733795 °N	–122.446747 °W		Kaohsiung	22.6273 N	120.3014 E
China	Shanghai	31.224361 °N	121.469170 °E
China	Beijing	39.916668 °N	116.383331 °E
China	Shenzhen	22.542883 °N	114.059563 °E
China	Chongqing	29.56026 °N	106.55771 °E
Germany	Berlin	52.520008 °N	13.404954 °E
Germany	Düsseldorf (Rhine–Ruhr)	51.2277 °N	6.7735 °E
Germany	Munich	48.137154 °N	11.576124 °E
Germany	Frankfurt	50.110924 °N	8.682127 °E
India	Mumbai	19.075983 °N	72.877655 °E
India	Delhi	28.613939 °N	77.209021 °E
India	Bengaluru	12.971599 °N	77.594566 °E
India	Kolkata	22.572646 °N	88.363895 °E
Japan	Tokyo	35.689487 °N	139.691711 °E
Japan	Osaka	34.693737 °N	135.502167 °E
Japan	Nagoya	35.181446 °N	136.906398 °E
Japan	Fukuoka	33.590355 °N	130.401716 °E
United Kingdom	London	51.507351 °N	–0.127758 °W
United Kingdom	Manchester	53.480759 °N	–2.242631 °W
United Kingdom	Birmingham	52.486244 °N	–1.890401 °W
United Kingdom	Edinburgh	55.953251 °N	–3.188267 °W
France	Paris	48.856613 °N	2.352222 °E
France	Lyon	45.764043 °N	4.835659 °E
France	Marseille–Aix-en-Provence	43.296482 °N	5.36978 °E
France	Toulouse	43.604652 °N	1.444209 °E
Italy	Milan	45.464203 °N	9.189982 °E
Italy	Rome	41.902782 °N	12.496366 °E
Italy	Turin	45.070339 °N	7.686864 °E
Italy	Naples	40.851775 °N	14.268124 °E
Canada	Toronto	43.653225 °N	–79.383186 °W
Canada	Montreal	45.501689 °N	–73.567256 °W
Canada	Vancouver	49.282729 °N	–123.120738 °W
Canada	Calgary	51.044733 °N	–114.071883 °W
Brazil	São Paulo	–23.55052 °S	–46.633308 °W
Brazil	Rio de Janeiro	–22.906847 °S	–43.172896 °W
Brazil	Brasília	–15.793889 °S	–47.882778 °W
Brazil	Belo Horizonte	–19.916681 °S	–43.934493 °W

## Sheet: cowordoccurred
Journal ISO Abbreviation	Journal ISO Abbreviation
Ethiopia	Ethiopia
Germany	Germany
Germany	Germany
U.S	U.S
Brazil	Brazil
Germany	Germany
Italy	Italy
Iran	Iran
China	China
U.S	U.S
Brazil	Brazil
Norway	Norway
Iran	Iran
Vietnam	Vietnam
Monaco	Monaco
Portugal	Portugal
Portugal	Portugal
Malaysia	Malaysia
Canada	Canada
Germany	Germany
Germany	Germany
U.S	U.S
India	India
Iran	Iran
Iran	Iran
India	India
Vietnam	Vietnam
U.S	U.S
U.S	U.S
U.S	U.S
Brazil	Brazil
South Africa	South Africa
Canada	Canada
Canada	Canada
Nigeria	Nigeria
Thailand	India
Ecuador	Ecuador
Pakistan	Pakistan
Indonesia	Indonesia
Australia	Australia
China	China
Germany	Germany
U.S	U.S
Sri Lanka	Sri Lanka
Russia	Russia
Norway	Norway
Portugal	Portugal
Spain	Spain
India	India
South Africa	South Africa
Japan	Japan
Germany	Germany
Germany	Germany
India	India
India	India
Canada	Canada
Iran	Iran
Brazil	Brazil
Italy	Italy
Indonesia	Indonesia
U.S	U.S
New Zealand	New Zealand
Saudi Arabia	Saudi Arabia
Germany	Germany
South Africa	South Africa
U.S	U.S
Italy	Italy
Australia	Australia
India	India
Iran	Iran
U.S	U.S
Spain	Spain
Bangladesh	Bangladesh
India	India
Qatar	Qatar
Iran	Iran
Morocco	Morocco
Chile	Chile
India	India
U.S	U.S
Nigeria	Nigeria
China	China
Germany	Germany
Germany	Germany
Brazil	Brazil
Mexico	Mexico
China	China
Iraq	Iraq
Iran	Iran
Turkey	Iran
U.S	U.S
India	India
Norway	Norway
Jordan	Jordan
Saudi Arabia	Saudi Arabia
Austria	Austria
Denmark	Denmark
U.K	U.K
Germany	Germany
U.S	U.S
India	India
Portugal	Portugal
China	China
U.S	U.S
Indonesia	Indonesia
U.K	U.K
U.S	U.S
Japan	Japan
U.K	U.K
U.S	U.S
Jordan	Jordan
Egypt	Egypt
China	China
Brazil	Spain
India	India
Belgium	Belgium
Germany	Germany
Germany	Germany
Thailand	Thailand
Iran	Netherlands
Mexico	Mexico
Japan	Japan
U.S	U.S
Italy	Italy
Poland	Poland
Norway	Norway
Netherlands	Netherlands
Iran	Iran
Italy	Italy
U.K	U.K
Kenya	Kenya
Spain	Spain
U.S	U.S
Poland	Poland
Belgium	Belgium
Italy	Italy
Italy	Italy
Brazil	Brazil
Iran	Iran
Australia	Australia
Czech Republic	Czech Republic
Iran	Iran
Latvia	Latvia
Germany	Germany
Spain	Spain
U.S	U.S
Italy	Italy
Canada	Canada
Slovakia	Hungary
Switzerland	Switzerland
Canada	Canada
Germany	Austria
Japan	Japan
South Africa	South Africa
France	France
U.S	U.S
India	India
Portugal	Portugal
Iran	Iran
Australia	Australia
Italy	Italy
Australia	Australia
Denmark	Denmark
Nigeria	Nigeria
Canada	Canada
Spain	Spain
U.S	U.S
Germany	Germany
France	France
U.K	U.K
U.S	U.S
Iran	Iran
Colombia	Colombia
Russia	Russia
U.S	U.S
Thailand	Thailand
India	India
Iran	Iran
Denmark	Denmark
South Africa	South Africa
Portugal	Portugal
Spain	Spain
New Zealand	New Zealand
U.K	Switzerland
France	France
New Zealand	New Zealand
France	France
Tanzania	Tanzania
Nigeria	Nigeria
Spain	Spain
Canada	Canada
Portugal	Portugal
Canada	Canada
Italy	Italy
India	India
Brazil	Brazil
Japan	Japan
Cote Ivoire	Cote Ivoire
U.S	U.S
Morocco	Morocco
U.K	U.K
U.S	U.S
U.S	U.S
U.S	U.S
India	India
U Arab Emirates	U Arab Emirates
Oman	Oman
Netherlands	Netherlands
U.S	U.S
Germany	Germany
Thailand	Thailand
Slovenia	Slovenia
France	France
Austria	Austria
Indonesia	Indonesia
Hungary	Hungary
Italy	Italy
Vietnam	Vietnam
Italy	Italy
Cameroon	Cameroon
Greece	Greece
U.S	U.S
Italy	Italy
Egypt	Australia
Brazil	Brazil
U.S	U.S
China	China
Spain	Spain
U.S	U.S
Spain	Spain
Poland	Poland
India	India
India	India
Tunisia	Tunisia
Czech Republic	Czech Republic
Morocco	Morocco
U.S	U.S
Italy	Italy
Iran	Iran
Iraq	Iraq
Germany	Germany
New Zealand	New Zealand
Austria	Austria
U.S	U.S
Argentina	Argentina
Estonia	Estonia
Denmark	Denmark
Ghana	Ghana
U.K	U.K
U.S	U.S
Austria	Austria
U.S	U.S
Iran	Iran
Spain	Spain
Canada	Canada
Colombia	Colombia
Ireland	Ireland
Indonesia	Indonesia
Belgium	Belgium
Germany	Germany
Mexico	Mexico
Thailand	Thailand
Australia	Australia
Nigeria	Nigeria
U.S	U.S
U.K	U.K
Kazakhstan	Kazakhstan
India	India
Russia	Russia
Singapore	Singapore
Australia	Australia
Netherlands	Netherlands
China	China
Canada	Canada
France	France
Germany	Germany
U.S	U.S
China	China
South Korea	South Korea
India	India
Germany	Germany
U.K	Italy
U.S	U.S
Canada	Canada
Italy	Italy
Brazil	U.S
U.S	U.S
U.S	U.S
U.S	U.S
U.S	U.S
India	Bangladesh
Portugal	Portugal
Spain	Spain
Malaysia	Malaysia
Australia	Australia
U.K	U.K
Germany	Germany
South Africa	South Africa
Germany	Germany
Germany	Germany
Germany	Germany
Uruguay	Uruguay
Belgium	Belgium
Cameroon	Cameroon
India	India
Germany	Germany
U.S	U.S
Ghana	Ghana
Bulgaria	Bulgaria
Switzerland	Switzerland
India	India
Ghana	Burkina Faso
Austria	Austria
Indonesia	Indonesia
Italy	Italy
U.S	U.S
France	France
Iraq	Russia
Poland	Poland
Germany	Germany
Brazil	Brazil
U.S	U.S
China	China
Italy	Italy
Croatia	Croatia
Germany	Germany
Australia	Australia
Qatar	Qatar
Ethiopia	Ethiopia
U.K	U.K
Germany	Australia
Japan	Japan
France	France
Finland	Finland
Turkey	Turkey
Australia	Australia
Vietnam	Vietnam
India	India
U.S	U.S
France	France
U.S	U.S
U.S	U.S
Indonesia	Indonesia
Turkiye	Turkiye
Cyprus	Cyprus
France	France
Hungary	Hungary
Brazil	Brazil
Spain	Spain
U.S	U.S
Romania	Romania
Australia	Australia
Spain	Spain
Germany	Germany
Denmark	Denmark
China	China
U.S	New Zealand
Iran	Iran
Nigeria	Nigeria
U.S	U.S
U.S	U.S
India	India
Netherlands	Netherlands
Iraq	Iraq
Japan	Japan
Australia	Australia
U.S	U.S
U.S	U.S
U.S	U.S
Malaysia	Malaysia
Kuwait	Kuwait
India	India
Germany	Germany
Spain	Spain
Russia	Russia
Colombia	Colombia
Mexico	Mexico
Australia	Australia
U.S	U.S
Canada	Canada
India	India
Switzerland	Switzerland
U.S	U.S
U.S	U.S
Netherlands	Netherlands
U.S	U.S
Malaysia	Malaysia
Canada	Canada
Spain	Spain
Indonesia	Indonesia
Mexico	Mexico
U.S	U.S
Australia	Australia
Norway	Norway
India	India
Ireland	Ireland
U.K	U.K
India	India
Colombia	Colombia
Japan	Japan
Sweden	Sweden
Taiwan	Taiwan
Iran	Iran
Belgium	Belgium
Sri Lanka	Ireland
China	China
U.S	U.S
Greece	Greece
India	India
Indonesia	Indonesia
Hungary	Hungary
Germany	Germany
Ethiopia	Ethiopia
Pakistan	Saudi Arabia
Italy	Italy
U.K	U.K
Iran	Iran
Australia	Australia
Malaysia	Qatar
U.S	U.S
Germany	Germany
U.K	U.K
Thailand	Thailand
Ireland	Ireland
China	China
Australia	Australia
Norway	Norway
Austria	Austria
Brazil	Brazil
Nigeria	U.S
Azerbaijan	Azerbaijan
Germany	Germany
Malaysia	Malaysia
Australia	Australia
Morocco	Morocco
Spain	Spain
Iran	Iran
U.S	U.S
Australia	Australia
Sweden	Sweden
Taiwan	Taiwan
Japan	Japan
Hong Kong	Hong Kong
Sweden	Iran
Canada	Canada
Russia	Russia
India	India
Italy	Italy
Japan	Japan
U.S	U.S
Trinidad Tobago	Trinidad Tobago
Poland	Poland
Barbados	Barbados
Bangladesh	Bangladesh
Vietnam	Vietnam
Saudi Arabia	Saudi Arabia
Australia	Australia
Germany	Germany
India	India
Iraq	Iraq
Ethiopia	Ethiopia
Costa Rica	Costa Rica
Brazil	Brazil
Iraq	Turkiye
India	India
Pakistan	Pakistan
U.S	U.S
U.S	U.S
Portugal	Portugal
Brazil	Brazil
Germany	Germany
U.S	U.S
U.S	U.S
New Zealand	New Zealand
Iran	Iran
Italy	Italy
U.K	U.K
Greece	Greece
Ukraine	Germany
Germany	Germany
India	India
U.S	U.S
Spain	Italy
Greece	Greece
India	India
India	India
U.S	U.S
Germany	Germany
Thailand	Thailand
India	India
Saudi Arabia	Saudi Arabia
Australia	Australia
U.S	U.S
Brazil	Brazil
Germany	Germany
Canada	Canada
Norway	Norway
U.S	U.S
Canada	Canada
Spain	Spain
Sweden	Sweden
Sri Lanka	Sri Lanka
Norway	Norway
Egypt	Egypt
U.S	U.S
Germany	Germany
China	China
Brazil	Brazil
U.S	U.S
Bosnia & Herceg	Serbia
India	India
Greece	Greece
Colombia	Colombia
Venezuela	Spain
Indonesia	Indonesia
U.S	U.S
U.K	U.K
Austria	Austria
Turkey	Turkey
Canada	Canada
Japan	Japan
U.S	U.S
India	India
Canada	Canada
Canada	Canada
China	China
India	India
Canada	Germany
Iran	Iran
Italy	Italy
Netherlands	Netherlands
Mexico	Mexico
Philippines	Philippines
Canada	Canada
China	China
China	Hong Kong
Australia	Australia
Germany	Sweden
Colombia	Colombia
Germany	Germany
Portugal	Portugal
Belgium	Belgium
Greece	Greece
Italy	Italy
Colombia	Colombia
U.S	U.S
Germany	Germany
Senegal	Senegal
Brazil	Brazil
Canada	Canada
Italy	Italy
U.S	U.S
China	China
Germany	Germany
Iran	Iran
U.S	U.S
China	China
Germany	Germany
Israel	Israel
U.S	U.S
U.S	U.S
U.S	U.S
Denmark	Denmark
Colombia	Colombia
Germany	Germany
Mexico	Mexico
France	France
Ireland	Ireland
Indonesia	Indonesia
Malaysia	Malaysia
Spain	Spain
Germany	Germany
South Africa	South Africa
Sweden	Sweden
Czech Republic	Czech Republic
U.S	U.S
China	China
Oman	Oman
France	France
Nigeria	Nigeria
India	India
U.S	U.S
Bangladesh	Bangladesh
U.S	U.S
Hungary	Hungary
Mexico	Mexico
Canada	Canada
France	France
France	France
Sweden	Sweden
India	India
Malaysia	Malaysia
Brazil	Brazil
Iran	Iran
Lithuania	Lithuania
Switzerland	Switzerland
Thailand	Thailand
South Africa	South Africa
Brazil	Brazil
South Africa	South Africa
Switzerland	Switzerland
Greece	Greece
Turkiye	Turkiye
U.S	U.S
Italy	Italy
U.S	U.S
U.S	U.S
India	India
Italy	Italy
Spain	Spain
Sudan	Sudan
Colombia	Colombia
France	France
U.S	U.S
Lebanon	Lebanon
Benin	France
Mexico	Mexico
Malaysia	Malaysia
U.K	U.K
Indonesia	Indonesia
U.K	U.K
Singapore	Singapore
U.K	U.K
India	India
U.K	U.K
Canada	Canada
India	India
Iran	Iran
India	India
Sri Lanka	Sri Lanka
Brazil	Brazil
Germany	Germany
France	France
Italy	Italy
Italy	Italy
Brazil	Brazil
Brazil	Brazil
Jordan	Jordan
Spain	Spain
India	India
Turkiye	Turkiye
U.S	U.S
France	France
Mexico	Mexico
South Africa	South Africa
Indonesia	Indonesia
Germany	Germany
Palestine	Palestine
Colombia	Colombia
U.S	U.S
U.S	U.S
U.S	U.S
Portugal	Portugal
Australia	Australia
Spain	Spain
U.K	U.K
U.S	U.S
U.S	U.S
U.S	U.S
Uruguay	Uruguay
South Africa	South Africa
India	India
Netherlands	Netherlands
U.S	U.S
New Caledonia	New Caledonia
Indonesia	Indonesia
Italy	Italy
Italy	South Africa
Mexico	Mexico
Thailand	Thailand
China	China
Turkiye	Turkiye
Israel	Israel
Greece	Greece
India	India
Austria	Austria
Malaysia	Malaysia
Lithuania	Lithuania
Mexico	Mexico
Australia	Australia
Thailand	Thailand
Germany	Germany
Mexico	Mexico
U.S	U.S
China	China
China	China
U.S	U.S
Brazil	Brazil
Colombia	Colombia
Spain	Spain
Spain	Spain
Spain	Spain
Germany	Germany
Hungary	Hungary
South Africa	South Africa
Canada	Canada
Spain	Spain
U.S	U.S
India	India
Indonesia	Indonesia
U.S	U.S
Australia	Australia
Canada	Canada
India	India
U.S	U.S
China	China
Turkey	Turkey
India	India
U.S	U.S
Norway	Norway
Taiwan	Taiwan
India	India
Japan	Japan
Sweden	Sweden
U.S	U.S
Argentina	Argentina
Mexico	Mexico
China	China
Norway	Norway
Poland	Poland
Italy	Italy
Tunisia	Tunisia
Saudi Arabia	Turkiye
Colombia	Colombia
China	China
Greece	Greece
Netherlands	Netherlands
Saudi Arabia	Saudi Arabia
Benin	Benin
Iran	Netherlands
France	France
Cyprus	Cyprus
U.S	U.S
Japan	Japan
Cameroon	Cameroon
U.S	Brazil
India	India
U.S	U.S
Colombia	Colombia
Germany	Germany
South Korea	South Korea
Germany	Germany
Canada	Canada
Germany	Germany
Thailand	Thailand
Tunisia	Tunisia
Pakistan	Pakistan
U.S	U.S
U.S	U.S
U.S	U.S
U.S	U.S
Thailand	Thailand
Mexico	Mexico
Ethiopia	Ethiopia
India	India
Colombia	Colombia
Germany	Germany
Japan	Japan
Lebanon	Lebanon
Italy	Italy
Iran	Iran
U.S	U.S
Indonesia	Indonesia
Greece	Greece
Chile	Chile
Ireland	Ireland
Taiwan	Taiwan
Switzerland	Switzerland
Taiwan	Taiwan
India	India
India	India
Canada	Canada
Denmark	Denmark
U.S	U.S
Indonesia	Indonesia
Brazil	Brazil
Germany	Germany
U.K	U.K
South Africa	South Africa
Netherlands	Netherlands
India	India
India	India
Spain	Spain
Japan	Japan
U.S	U.S
Sudan	Sudan
U.K	U.K
Brazil	Brazil
Sweden	Sweden
Turkiye	Turkiye
Argentina	Argentina
U.S	U.S
Russia	Russia
India	India
India	India
U.S	U.S
U.S	U.S
Netherlands	Netherlands
India	India
Poland	Poland
Australia	Australia
Lebanon	Lebanon
U.S	U.S
Indonesia	Indonesia
Portugal	Portugal
Ireland	Ireland
Brazil	Brazil
Netherlands	Netherlands
Spain	Spain
Iran	Iran
India	India
China	China
Iran	Iran
China	China
Portugal	Portugal
Indonesia	Indonesia
Cameroon	Cameroon
China	China
U.S	U.S
China	China
Japan	Japan
India	India
India	India
Poland	Poland
Germany	Germany
Finland	Finland
Netherlands	Netherlands
Austria	Austria
Canada	Canada
Malaysia	Malaysia
Jordan	Jordan
U.K	U.K
France	France
U.S	U.S
Germany	Germany
U Arab Emirates	U Arab Emirates
France	France
Slovenia	Slovenia
Brazil	Brazil
Philippines	Philippines
India	India
France	France
U.S	U.S
U.S	U.S
Finland	Finland
Brazil	Brazil
China	China
Japan	Japan
Portugal	Portugal
Spain	Spain
India	India
Mexico	Mexico
Italy	Italy
Indonesia	Indonesia
Czech Republic	Czech Republic
Turkey	Turkey
Russia	Russia
Germany	Germany
Argentina	Argentina
U.S	U.S
Germany	Germany
Australia	Australia
U.S	U.S
Colombia	Colombia
Pakistan	Pakistan
Hungary	Hungary
Brazil	Brazil
India	U.S
Poland	Poland
Australia	Australia
Switzerland	Switzerland
Spain	Spain
Japan	Japan
U.S	U.S
U.S	U.S
Denmark	Denmark
Hungary	Hungary
Portugal	Portugal
U.S	U.S
Tunisia	Tunisia
Italy	Italy
Nigeria	Nigeria
Argentina	Argentina
Turkey	Turkey
U.S	U.S
Germany	Germany
Italy	Italy
Bangladesh	Bangladesh
China	U.S
Mexico	Mexico
U.S	U.S
Saudi Arabia	Saudi Arabia
Iran	Iran
Denmark	Denmark
Nigeria	Nigeria
Kazakhstan	Australia
U.S	U.S
France	France
Finland	Finland
U.S	U.S
China	China
U.S	U.S
U.K	U.K
India	India
U.S	U.S
India	India
Brazil	Brazil
U.K	Nigeria
Egypt	U.S
Malaysia	Malaysia
U.S	U.S
Russia	Russia
Finland	Finland
Australia	Australia
Benin	Benin
U.S	U.S
Argentina	Argentina
U.K	U.K
China	China
Hungary	Germany
Japan	Japan
Greece	Greece
Nigeria	Nigeria
U.S	U.S
Brazil	Brazil
China	China
Finland	Finland
France	France
U.S	U.S
Italy	Italy
Czech Republic	Czech Republic
U.S	U.S
Bosnia & Herceg	Hungary
Malaysia	Malaysia
Brazil	Brazil
Canada	Canada
Japan	Japan
U.K	U.K
Norway	Norway
Netherlands	Netherlands
Brazil	Brazil
U.S	U.S
New Zealand	New Zealand
China	China
France	France
China	China
Canada	Canada
Saudi Arabia	Malaysia
Brazil	Brazil
Switzerland	Switzerland
Germany	Germany
South Africa	South Africa
Spain	Spain
Mexico	Mexico
New Zealand	New Zealand
U.S	U.S
Canada	Canada
Sri Lanka	Sri Lanka
India	India
Norway	Norway
Ireland	Ireland
Italy	Italy
Germany	Germany
U.S	U.S
Indonesia	Indonesia
Brazil	Brazil
Portugal	Portugal
Germany	Germany
Saudi Arabia	Saudi Arabia
Slovakia	Slovakia
South Africa	South Africa
Switzerland	Switzerland
U.S	U.S
India	India
Slovenia	Slovenia
U.S	U.S
Malaysia	Malaysia
Bangladesh	Bangladesh
France	France
India	India
Denmark	Denmark
U.S	U.S
Finland	Finland
France	France
Pakistan	Pakistan
South Africa	South Africa
India	India
Benin	Benin
India	India
U.S	U.S
France	France
South Africa	South Africa
U.S	U Arab Emirates
Spain	Spain
U.S	U.S
Spain	Spain
Jordan	Jordan
Canada	Canada
Singapore	Singapore
Norway	Norway
Japan	Japan
Canada	Canada
Finland	Finland
Austria	Austria
Australia	Australia
Canada	Canada
Japan	Japan
Switzerland	Switzerland
Nigeria	Nigeria
Spain	Spain
Iraq	Iraq
India	India
China	Netherlands
Colombia	Colombia
Netherlands	Netherlands
Mexico	Mexico
Canada	Canada
China	China
France	France
U.S	U.S
Thailand	Thailand
Ireland	Ireland
Canada	Canada
Malaysia	Malaysia
China	China
Germany	Germany
Poland	Poland
Mexico	Mexico
U.S	U.S
Iran	Iran
Poland	Poland
Germany	Germany
Italy	Norway
Portugal	Portugal
India	India
U.S	U.S
Sweden	Sweden
U.S	U.S
U.S	U.S
Canada	Canada
India	India
India	South Korea
Germany	Germany
Thailand	Thailand
Indonesia	Indonesia
Iran	Iran
China	China
Ireland	Ireland
Bangladesh	Bangladesh
India	India
Iran	Iran
Brazil	Brazil
U.K	U.K
U.S	U.S
Norway	Norway
India	India
Italy	Italy
Japan	Japan
India	Czech Republic
Philippines	Philippines
U.S	U.S
Russia	Russia
Egypt	Egypt
U.K	U.K
Ireland	Ireland
Morocco	Morocco
Germany	Switzerland
Canada	Canada
Italy	Italy
U.S	U.S
Germany	Germany
Cyprus	Cyprus
South Korea	South Korea
Greece	Greece
U.K	U.K
Russia	Russia
U.K	U.K
Sweden	Sweden
Egypt	Saudi Arabia
Spain	Spain
India	India
Germany	Germany
U.K	U.K
Iran	Iran
Portugal	Portugal
Australia	Australia
Russia	Russia
Syria	Syria
Lebanon	Lebanon
U.S	Germany
Indonesia	Indonesia
Bangladesh	Bangladesh
South Korea	South Korea
Jamaica	Jamaica
Canada	Canada
U.S	U.S
U.S	Canada
U.S	U.S
U.S	U.S
Brazil	Brazil
Italy	Italy
Indonesia	Indonesia
Saudi Arabia	Saudi Arabia
Indonesia	Indonesia
U.S	U.S
Canada	U.S
Hungary	Hungary
Austria	Germany
Poland	Poland
Nigeria	Nigeria
Japan	Japan
Australia	Australia
U.S	U.S
Italy	Italy
U.S	U.S
Croatia	Croatia
China	China
U.S	U.S
Switzerland	Switzerland
Canada	Canada
Spain	Spain
Saudi Arabia	Saudi Arabia
Japan	Japan
Italy	Italy
U.S	U.S
Finland	Finland
U.K	U.K
Brazil	Brazil
U.S	U.S
Iran	Iran
Spain	Spain
Mexico	Mexico
Mexico	Mexico
Sweden	Sweden
France	France
France	France
South Africa	South Africa
Australia	Australia
China	China
Iran	Iran
Turkiye	Turkiye
Cameroon	Cameroon
Germany	Germany
Peru	Peru
Ireland	Ireland
Germany	Germany
Russia	Russia
U.S	U.S
Spain	Spain
Hungary	Hungary
Thailand	Thailand
Spain	Spain
U.K	U.K
Portugal	Portugal
Malaysia	Malaysia
Canada	Canada
Germany	Germany
Chile	Chile
Canada	Canada
Belgium	Belgium
U.S	U.S
India	Saudi Arabia
U.K	Australia
Bangladesh	Bangladesh
Indonesia	Indonesia
Colombia	Colombia
Spain	Spain
Japan	Japan
Malaysia	Malaysia
Switzerland	Switzerland
Canada	Canada
U.S	U.S
Germany	Germany
Spain	Spain
Malaysia	Malaysia
Colombia	Colombia
Netherlands	Netherlands
India	India
Malaysia	Malaysia
U.S	U.S
Argentina	Argentina
U.S	U.S
Canada	Canada
Ecuador	Ecuador
Australia	Australia
Malaysia	Malaysia
Switzerland	Switzerland
South Africa	South Africa
Belgium	Belgium
Japan	Japan
Italy	Italy
France	France
Nigeria	Nigeria
Colombia	Colombia
Iran	Iran
China	China
Australia	Australia
U.S	U.S
U.S	U.S
South Africa	South Africa
Spain	Spain
China	China
Germany	Germany
U.S	U.S
Canada	Canada
Mexico	Mexico
Indonesia	Indonesia
Brazil	Brazil
U.S	U.S
Portugal	Portugal
Japan	Japan
Iran	Iran
Belgium	Belgium
New Zealand	New Zealand
Ghana	Ghana
South Africa	South Africa
U.K	U.K
Germany	Germany
Indonesia	Indonesia
Qatar	Qatar
France	France
Taiwan	Taiwan
U.S	U.S
Italy	Italy
U.S	U.S
U.S	U.S
U.K	Denmark
U.K	U.K
U.S	U.S
Canada	Canada
Indonesia	Indonesia
Sweden	Sweden
U.K	U.K
Indonesia	Indonesia
Pakistan	Pakistan
Finland	Finland
India	India
Colombia	Colombia
Malaysia	Malaysia
Poland	Poland
U.S	U.S
U.S	U.S
Iran	Iran
Germany	Germany
Italy	Italy
Germany	Germany
U.S	U.S
Romania	Romania
Russia	Russia
France	France
India	India
Brazil	Brazil
Switzerland	Nigeria
India	India
U.K	U.K
Kazakhstan	Kazakhstan
Iran	Iran
Saudi Arabia	Saudi Arabia
India	India
U.S	U.S
Mexico	Mexico
Germany	Germany
South Africa	South Africa
Germany	Germany
South Korea	South Korea
U.S	U.S
Nigeria	Nigeria
China	China
India	India
Indonesia	Indonesia
U.S	U.S
Saudi Arabia	Saudi Arabia
Saudi Arabia	Saudi Arabia
China	China
U.S	U.S
Russia	Colombia
Canada	Canada
Netherlands	Netherlands
U.S	U.S
Australia	Australia
Spain	Spain
India	India
France	France
India	India
Italy	Italy
Japan	Japan
China	China
Nigeria	Nigeria
Thailand	Thailand
Norway	Norway
Indonesia	Indonesia
Saudi Arabia	Saudi Arabia
Germany	Germany
China	China
Italy	Italy
U.S	U.S
South Africa	South Africa
U.S	U.S
Israel	Israel
Mexico	Mexico
Portugal	Portugal
Turkiye	Iran
China	China
Ireland	Ireland
U.S	U.S
China	China
U.S	U.S
China	China
Switzerland	Switzerland
Norway	Norway
Russia	Russia
India	India
Canada	Canada
India	India
Hungary	Hungary
India	India
India	India
India	India
Argentina	Argentina
Russia	Russia
Malaysia	Malaysia
South Korea	South Korea
China	China
U.S	U.S
Brazil	Brazil
Indonesia	Indonesia
Iran	Iran
France	France
Canada	Canada
Cameroon	Cameroon
Brazil	Brazil
Benin	Benin
Brazil	Brazil
South Africa	South Africa
Russia	Russia
U.S	U.S
Italy	Italy
India	India
U.S	U.S
Spain	Spain
Germany	Germany
Malaysia	Malaysia
Iran	Iran
Switzerland	Switzerland
France	France
U.S	U.S
Norway	Norway
France	France
U.S	U.S
U.K	Australia
India	India
India	India
Poland	Poland
Australia	Australia
Malaysia	Malaysia
Spain	Spain
Pakistan	Pakistan
Bangladesh	Bangladesh
China	China
Greece	Greece
U.K	U.K
Indonesia	Indonesia
Austria	Austria
Netherlands	Netherlands
Malta	Malta
India	India
Canada	Canada
Germany	Germany
Italy	Italy
India	India
India	India
Ethiopia	Ethiopia
Taiwan	Taiwan
U.S	U.S
Canada	Canada
Portugal	Portugal
Brazil	Brazil
Brazil	U.S
Norway	Norway
Germany	Germany
Argentina	Argentina
India	India
U.S	U.S
Tunisia	Tunisia
Iran	Iran
Netherlands	Netherlands
Germany	Germany
Netherlands	Netherlands
Brazil	Brazil
U.S	U.S
Indonesia	Indonesia
Denmark	Denmark
Hungary	Hungary
China	China
Italy	Italy
Colombia	Colombia
India	India
Japan	Japan
Chile	Chile
U.K	U.K
U.S	U.S
China	China
Israel	Israel
U.S	U.S
Saudi Arabia	Saudi Arabia
Germany	Germany
Spain	Spain
India	India
Sri Lanka	Sri Lanka
Chile	Chile
U.S	U.S
Ethiopia	Ethiopia
Austria	Austria
Mexico	Mexico
Mexico	Mexico
Saudi Arabia	Saudi Arabia
Australia	Australia
Thailand	Thailand
India	India
Lithuania	Lithuania
Brazil	Brazil
Mexico	Mexico
Turkiye	Turkiye
Italy	Italy
Netherlands	Netherlands
Brazil	Brazil
U.K	U.K
Germany	Germany
India	India
Poland	Poland
U.S	U.S
China	China
Lithuania	Lithuania
Iraq	Iraq
Germany	Germany
China	China
India	India
Brazil	Brazil
New Zealand	New Zealand
India	India
U.S	U.S
South Africa	South Africa
Brazil	Brazil
Mexico	Mexico
Belgium	Belgium
U.S	U.S
Japan	Japan
U.S	U.S
U.S	U.S
Germany	Germany
South Korea	South Korea
Mexico	Mexico
Malta	Malta
Austria	Austria
India	India
Turkiye	Turkiye
Spain	Spain
U.S	U.S
Italy	Italy
Brazil	Brazil
Chile	Chile
Netherlands	Netherlands
Germany	Germany
Libya	France
Saudi Arabia	Turkiye
Norway	Norway
Indonesia	Indonesia
India	India
Ireland	Ireland
Greece	Greece
China	Vietnam
Spain	Spain
Iran	Iran
U.S	U.S
U.S	U.S
Taiwan	Taiwan
Hungary	Hungary
New Zealand	New Zealand
Philippines	Philippines
Australia	Australia
India	India
Paraguay	Paraguay
Poland	Poland
Portugal	Portugal
Canada	Canada
Mexico	Mexico
Italy	Italy
Brazil	Brazil
Indonesia	Indonesia
Italy	Italy
Indonesia	Indonesia
India	India
Spain	Spain
U.S	U.S
Portugal	Portugal
Netherlands	Netherlands
Italy	Italy
Israel	Israel
U.S	U.S
U.S	U.S
China	China
Nigeria	Nigeria
Belgium	Belgium
Norway	Norway
Turkiye	Turkiye
U.S	U.S
Portugal	Portugal
Brazil	Brazil
U.K	U.K
Denmark	Denmark
Finland	France
Costa Rica	Costa Rica
Brazil	Brazil
Turkiye	Turkiye
Hungary	Hungary
China	China
Cameroon	Cameroon
Japan	Japan
U.S	U.S
China	China
France	France
Canada	Canada
U.S	U.S
Iran	Iran
Russia	Russia
U.K	U.K
China	China
Lithuania	Lithuania
Canada	Canada
Indonesia	Indonesia
Malaysia	Malaysia
India	India
Japan	Japan
Portugal	Portugal
Netherlands	Netherlands
Germany	Germany
Sweden	Sweden
Netherlands	Netherlands
Poland	Poland
China	China
U.K	U.K
Mexico	Mexico
U.K	U.K
Finland	Finland
Denmark	Denmark
China	China
Indonesia	Indonesia
Australia	Australia
Thailand	Thailand
Israel	Israel
India	India
Italy	Italy
U.S	U.S
Indonesia	Indonesia
Australia
Chile	Chile
Russia	Russia
Turkiye	Turkiye
Canada	Canada
India	India
Switzerland	Switzerland
Germany	Germany
Italy	Italy
U.K	U.K
Switzerland	Switzerland
China	China
India	India
Hungary	Hungary
Italy	Italy
Mexico	Mexico
Indonesia	Indonesia
Iran	Iran
Spain	Spain
U.K	U.K
U.S	U.S
China	China
Slovenia	Slovenia
Norway	Norway
Norway	Norway
Sweden	Sweden
Malaysia	Malaysia
Brazil	Brazil
Indonesia	Indonesia
South Africa	South Africa
Finland	Finland
U.S	U.S
India	India
Bangladesh	Bangladesh
Spain	Spain
Germany	Germany
France	France
U.K	U.K
U.S	U.S
Netherlands	Netherlands
China	China
Germany	Germany
Morocco	Morocco
Japan	Japan
U.S	U.S
Colombia	Colombia
Indonesia	Indonesia
Hungary	Hungary
Bangladesh	Bangladesh
U.S	U.S
Norway	Norway
Iraq	Iraq
Chile	Chile
India	India
Malaysia	Malaysia
India	India
Indonesia	Indonesia
South Africa	South Africa
Croatia	Croatia
Sweden	Sweden
South Africa	South Africa
Japan	Canada
South Africa	South Africa
Iraq	Iraq
Indonesia	Indonesia
Saudi Arabia	Saudi Arabia
India	India
India	India
Italy	Italy
Saudi Arabia	Saudi Arabia
Germany	Germany
India	India
Indonesia	Indonesia
Iran	Iran
Mexico	Mexico
Ecuador	Ecuador
Italy	Italy
Switzerland	Switzerland
Germany	Germany
Belgium	Belgium
Malaysia	Malaysia
India	Bangladesh
U.S	U.S
Colombia	Colombia
U.S	U.S
Cameroon	Cameroon
U.K	U.K
U.S	U.S
India	India
India	India
Indonesia	Indonesia
South Africa	South Africa
U.K	U.K
India	India
Kenya	Kenya
New Zealand	New Zealand
France	France
Brazil	Brazil
Peru	Peru
U.K	U.K
U.S	U.S
Austria	Austria
Japan	Japan
India	India
Spain	Spain
Pakistan	Pakistan
Sweden	Sweden
Malaysia	Malaysia
Canada	Canada
Spain	Spain
Portugal	Portugal
Colombia	Colombia
India	India
Germany	Germany
Iran	Iran
Colombia	Colombia
U.S	U.S
Norway	Norway
Sweden	Sweden
Poland	Poland
Thailand	Thailand
Norway	Norway
U.K	U.K
Switzerland	Switzerland
India	India
Poland	Poland
Spain	Spain
Iran	Iran
Indonesia	Indonesia
Colombia	Colombia
U.K	U.K
Norway	Norway
Canada	Canada
Argentina	Argentina
Germany	France
U.S	U.S
U.S	U.S
Canada	Canada
U.S	U.S
Iraq	Iraq
Iran	Iran
U.S	U.S
Denmark	Denmark
Mexico	Mexico
Canada	Canada
Thailand	Thailand
Japan	Japan
Australia	Australia
India	India
Denmark	Denmark
Switzerland	Switzerland
Thailand	Thailand
China	China
Spain	Spain
Iran	Iran
Nigeria	Nigeria
Brazil	Brazil
India	India
Chile	Chile
Ecuador	Ecuador
Thailand	Thailand
Ghana	Ghana
India	India
Saudi Arabia	Turkiye
Greece	Greece
China	China
Russia	Russia
Mexico	Mexico
Brazil	Brazil
Cameroon	Cameroon
India	India
Iran	Iran
India	India
U.S	U.S
U.S	U.S
Latvia	Latvia
Portugal	Portugal
Sweden	Sweden
Japan	Japan
Italy	Italy
Indonesia	Indonesia
Morocco	Morocco
Indonesia	Indonesia
Ukraine	Ukraine
Portugal	Portugal
Vietnam	Vietnam
Bahrain	Bahrain
U.S	U.S
Argentina	Argentina
Bangladesh	Bangladesh
Poland	Poland
India	India
Colombia	Colombia
India	Saudi Arabia
U.S	Germany
Morocco	Morocco
Canada	Canada
Turkiye	Turkiye
Austria	Austria
Spain	Italy
Malaysia	Malaysia
U.S	U.S
China	China
Japan	Japan
Brazil	Brazil
China	China
Jordan	Jordan
Australia	Australia
Indonesia	Indonesia
Sri Lanka	Sri Lanka
Malaysia	Malaysia
Vietnam	Vietnam
Japan	Japan
Japan	Japan
Singapore	U.S
New Zealand	New Zealand
Malaysia	Malaysia
Japan	Japan
U.S	U.S
Nigeria	Nigeria
U.S	U.S
U.S	U.S
U.S	U.S
Germany	U.S
China	China
France	France
U.K	U.K
Australia	Australia
Australia	Australia
Italy	Italy
South Africa	South Africa
Switzerland	Switzerland
Austria	Austria
India	India
Malaysia	Malaysia
Indonesia	Indonesia
China	China
South Africa	South Africa
China	China
India	India
Portugal	Portugal
Argentina	Argentina
China	China
Netherlands	Netherlands
Sweden	Sweden
China	China
Spain	Spain
Brazil	Brazil
Iraq	Iraq
Japan	Japan
India	India
Canada	Canada
Portugal	Portugal
France	France
Italy	Italy
Indonesia	Indonesia
U.S	U.S
Indonesia	Indonesia
Qatar	Qatar
Mexico	Mexico
Australia	Australia
South Africa	South Africa
U.S	U.S
Italy	Italy
U.S	U.S
Burkina Faso	Burkina Faso
Brazil	Brazil
Brazil	Brazil
Colombia	Colombia
India	India
Hungary	Hungary
Poland	Poland
India	India
Germany	Germany
Norway	Norway
Italy	Italy
Malaysia	Malaysia
Sweden	Bangladesh
Italy	Spain
China	China
India	India
U.S	U.S
Brazil	Brazil
U.K	U.K
U.S	U.S
France	France
France	France
China	China
Germany	Germany
U.S	U.S
Sweden	Sweden
Saudi Arabia	Saudi Arabia
Japan	Japan
Indonesia	Indonesia
South Africa	South Africa
Mexico	Mexico
U.S	U.S
Italy	Italy
France	France
U.S	U.S
Colombia	Colombia
China	China
Greece	Greece
Canada	Canada
South Africa	South Africa
Iran	Iran
Indonesia	Indonesia
Malaysia	Malaysia
India	India
Malaysia	Malaysia
China	China
Brazil	Brazil
U.S	U.S
Germany	Germany
Jordan	Jordan
U.K	Australia
Iran	Iran
U.K	U.K
India	India
Sri Lanka	Sri Lanka
Indonesia	Indonesia
Jordan	Jordan
Malaysia	Malaysia
Chile	Chile
Malaysia	Malaysia
Norway	Norway
U.S	U.S
U.S	U.S
Venezuela	Venezuela
Spain	Spain
South Korea	South Korea
Italy	Italy
Brazil	Brazil
Mexico	Mexico
India	India
U.S	U.S
Spain	Spain
Indonesia	Indonesia
South Africa	South Africa
France	France
Saudi Arabia	Saudi Arabia
South Korea	South Korea
Panama	Panama
Romania	Romania
India	India
Japan	Japan
U.K	U.K
Singapore	Singapore
Russia	Russia
China	China
Germany	Germany
Russia	Russia
Belgium	Belgium
Australia	Australia
Cameroon	Cameroon
India	India
India	India
Brazil	Brazil
India	India
Indonesia	Indonesia
Spain	Spain
Poland	Poland
New Zealand	New Zealand
Iran	Iran
Estonia	Estonia
Japan	Japan
Canada	Canada
U.S	U.S
U.S	U.S
South Africa	South Africa
U.K	U.K
U.S	U.S
India	India
U.S	U.S
Germany	Germany
Norway	Norway
Germany	Germany
India	India
Hungary	Hungary
South Korea	South Korea
Austria	Austria
U.S	U.S
Netherlands	Netherlands
Ireland	Ireland
India	India
Portugal	Portugal
Indonesia	Indonesia
Indonesia	Indonesia
Denmark	Denmark
Thailand	Thailand
Malaysia	Malaysia
Canada	Canada
Ethiopia	Ethiopia
Netherlands	Netherlands
U.S	U.S
Iran	Iran
China	China
U.S	U.S
Greece	Greece
Uruguay	Uruguay
Belgium	Belgium
U.S	U.S
Brazil	Brazil
Philippines	Philippines
Kenya	Kenya
U.S	U.S
U.S	U.S
Portugal	Portugal
India	U.S
Netherlands	Netherlands
U.S	U.S
India	India
Japan	Japan
Germany	Germany
India	India
Nigeria	Nigeria
Qatar	Qatar
Iran	Iran
China	China
Czech Republic	Czech Republic
China	China
U.S	U.S
Norway	Norway
China	China
Bangladesh	Bangladesh
Germany	Germany
Brazil	Brazil
Lithuania	Lithuania
Colombia	Colombia
Thailand	Thailand
India	India
Italy	Italy
Sweden	Sweden
Kenya	Kenya
India	India
U.S	U.S
Canada	Canada
Indonesia	Indonesia
Saudi Arabia	Saudi Arabia
India	India
Turkiye	Turkiye
India	India
U.S	U.S
U.S	U.S
India	India
[truncated: 251 more rows]

## Sheet: Rforsilhouette
#	====================================================
#	Silhouette	Analysis	of	Cities	by	Country	Clusters
#	====================================================
#	1️⃣	Install/load	packages
required_packages	<-	c("cluster",	geosphere,	ggplot2)
installed_packages	<-	rownames(installed.packages())
for	(pkg	in	required_packages)	{
	if	(!(pkg	%in%	installed_packages))	install.packages(pkg)
}
library(cluster)
library(geosphere)
library(ggplot2)
#	2️⃣	Define	city	data
cities	<-	data.frame(
	Country	=	c(
	rep('United	States',	4),
	rep('China',	4),
	rep('Germany',	4),
	rep('India',	4),
	rep('Japan',	4),
	rep('United	Kingdom',	4),
	rep('France',	4),
	rep('Italy',	4),
	rep('Canada',	4),
	rep('Brazil',	4)
	),
	City	=	c(
	'New	York	City',	'Los	Angeles',	'Chicago',	'San	Francisco',
	'Shanghai',	'Beijing',	'Shenzhen',	'Chongqing',
	'Berlin',	'Düsseldorf',	'Munich',	'Frankfurt',
	'Mumbai',	'Delhi',	'Bengaluru',	'Kolkata',
	'Tokyo',	'Osaka',	'Nagoya',	'Fukuoka',
	'London',	'Manchester',	'Birmingham',	'Edinburgh',
	'Paris',	'Lyon',	'Marseille–Aix-en-Provence',	'Toulouse',
	'Milan',	'Rome',	'Turin',	'Naples',
	'Toronto',	'Montreal',	'Vancouver',	'Calgary',
	'São	Paulo',	'Rio	de	Janeiro',	'Brasília',	'Belo	Horizonte'
	),
	Latitude	=	c(
	40.73061,	34.052235,	41.881832,	37.733795,
	31.224361,	39.916668,	22.542883,	29.56026,
	52.520008,	51.2277,	48.137154,	50.110924,
	19.075983,	28.613939,	12.971599,	22.572646,
	35.689487,	34.693737,	35.181446,	33.590355,
	51.507351,	53.480759,	52.486244,	55.953251,
	48.856613,	45.764043,	43.296482,	43.604652,
	45.464203,	41.902782,	45.070339,	40.851775,
	43.653225,	45.501689,	49.282729,	51.044733,
	-23.55052,	-22.906847,	-15.793889,	-19.9167
	),
	Longitude	=	c(
	-73.935242,	-118.243683,	-87.623177,	-122.446747,
	121.469170,	116.383331,	114.059563,	106.55771,
	13.404954,	6.7735,	11.576124,	8.682127,
	72.877655,	77.209021,	77.594566,	88.363895,
	139.691711,	135.502167,	136.906398,	130.401716,
	-0.127758,	-2.242631,	-1.890401,	-3.188267,
	2.352222,	4.835659,	5.36978,	1.444209,
	9.189982,	12.496366,	7.686864,	14.268124,
	-79.383186,	-73.567256,	-123.120738,	-114.071883,
	-46.633308,	-43.172896,	-47.882778,	-43.9345
	)
)
#	3️⃣	Compute	Haversine	distance	matrix
coords	<-	as.matrix(cities[,	c("Longitude",	Latitude)])
dist_matrix	<-	distm(coords,	fun	=	distHaversine)
dist_matrix	<-	as.dist(dist_matrix)
#	4️⃣	Prepare	cluster	labels
cluster_labels	<-	as.numeric(factor(cities$Country))
#	5️⃣	Compute	Silhouette
sil	<-	silhouette(cluster_labels,	dist_matrix)
#	6️⃣	Build	Silhouette	dataframe	with	correct	mapping
sil_df	<-	data.frame(
	City	=	cities$City,
	Country	=	cities$Country,
	Silhouette_Width	=	sil[,	sil_width]
)
#	7️⃣	Mean	silhouette	by	country
sil_summary	<-	aggregate(Silhouette_Width	~	Country,	data	=	sil_df,	mean)
print(sil_summary)
#	8️⃣	Plot
ggplot(sil_summary,	aes(x	=	reorder(Country,	Silhouette_Width),	y	=	Silhouette_Width,	fill	=	Country))	+
	geom_bar(stat	=	identity)	+
	coord_flip()	+
	labs(
	title	=	Mean Silhouette Score by Country (Cluster),
	x	=	Country (Cluster),
	y	=	Mean Silhouette Width
	)	+
	theme_minimal()
#	🧭	Researcher	humor
cat("\n✨	Note:	High	silhouette	suggests	tight,	well-separated	country	clusters.	Negative	values?	Might	need	geographical	rethinking!	😄\n")

## Sheet: includingTaiwan
#	====================================================
#	Silhouette	Analysis	of	Cities	by	Country	Clusters
#	====================================================
#	1️⃣	Install/load	packages
required_packages	<-	c("cluster",	geosphere,	ggplot2)
installed_packages	<-	rownames(installed.packages())
for	(pkg	in	required_packages)	{
	if	(!(pkg	%in%	installed_packages))	install.packages(pkg)
}
library(cluster)
library(geosphere)
library(ggplot2)
#	2️⃣	Define	city	data
#	2️⃣	Define	city	data	(includes	Taiwan	now!)
cities	<-	data.frame(
	Country	=	c(
	rep('United	States',	4),
	rep('China',	4),
	rep('Germany',	4),
	rep('India',	4),
	rep('Japan',	4),
	rep('United	Kingdom',	4),
	rep('France',	4),
	rep('Italy',	4),
	rep('Canada',	4),
	rep('Brazil',	4),
	rep('Taiwan',	4)	#	New	cluster
	),
	City	=	c(
	'New	York	City',	'Los	Angeles',	'Chicago',	'San	Francisco',
	'Shanghai',	'Beijing',	'Shenzhen',	'Chongqing',
	'Berlin',	'Düsseldorf',	'Munich',	'Frankfurt',
	'Mumbai',	'Delhi',	'Bengaluru',	'Kolkata',
	'Tokyo',	'Osaka',	'Nagoya',	'Fukuoka',
	'London',	'Manchester',	'Birmingham',	'Edinburgh',
	'Paris',	'Lyon',	'Marseille–Aix-en-Provence',	'Toulouse',
	'Milan',	'Rome',	'Turin',	'Naples',
	'Toronto',	'Montreal',	'Vancouver',	'Calgary',
	'São	Paulo',	'Rio	de	Janeiro',	'Brasília',	'Belo	Horizonte',
	'Taipei',	'Taichung',	'Tainan',	'Kaohsiung'	#	New	Taiwan	cities
	),
	Latitude	=	c(
	40.73061,	34.052235,	41.881832,	37.733795,
	31.224361,	39.916668,	22.542883,	29.56026,
	52.520008,	51.2277,	48.137154,	50.110924,
	19.075983,	28.613939,	12.971599,	22.572646,
	35.689487,	34.693737,	35.181446,	33.590355,
	51.507351,	53.480759,	52.486244,	55.953251,
	48.856613,	45.764043,	43.296482,	43.604652,
	45.464203,	41.902782,	45.070339,	40.851775,
	43.653225,	45.501689,	49.282729,	51.044733,
	-23.55052,	-22.906847,	-15.793889,	-19.916681,
	25.0330,	24.1477,	22.9997,	22.6273	#	Taiwan	Latitudes
	),
	Longitude	=	c(
	-73.935242,	-118.243683,	-87.623177,	-122.446747,
	121.469170,	116.383331,	114.059563,	106.55771,
	13.404954,	6.7735,	11.576124,	8.682127,
	72.877655,	77.209021,	77.594566,	88.363895,
	139.691711,	135.502167,	136.906398,	130.401716,
	-0.127758,	-2.242631,	-1.890401,	-3.188267,
	2.352222,	4.835659,	5.36978,	1.444209,
	9.189982,	12.496366,	7.686864,	14.268124,
	-79.383186,	-73.567256,	-123.120738,	-114.071883,
	-46.633308,	-43.172896,	-47.882778,	-43.934493,
	121.5654,	120.6736,	120.2270,	120.301	#	Taiwan	Longitudes
	)
)
#	3️⃣	Compute	Haversine	distance	matrix
coords	<-	as.matrix(cities[,	c("Longitude",	Latitude)])
dist_matrix	<-	distm(coords,	fun	=	distHaversine)
dist_matrix	<-	as.dist(dist_matrix)
#	4️⃣	Prepare	cluster	labels
cluster_labels	<-	as.numeric(factor(cities$Country))
#	5️⃣	Compute	Silhouette
sil	<-	silhouette(cluster_labels,	dist_matrix)
#	6️⃣	Build	Silhouette	dataframe	with	correct	mapping
sil_df	<-	data.frame(
	City	=	cities$City,
	Country	=	cities$Country,
	Silhouette_Width	=	sil[,	sil_width]
)
#	7️⃣	Mean	silhouette	by	country
sil_summary	<-	aggregate(Silhouette_Width	~	Country,	data	=	sil_df,	mean)
print(sil_summary)
#	8️⃣	Plot
ggplot(sil_summary,	aes(x	=	reorder(Country,	Silhouette_Width),	y	=	Silhouette_Width,	fill	=	Country))	+
	geom_bar(stat	=	identity)	+
	coord_flip()	+
	labs(
	title	=	Mean Silhouette Score by Country (Cluster),
	x	=	Country (Cluster),
	y	=	Mean Silhouette Width
	)	+
	theme_minimal()
#	🧭	Researcher	humor
cat("\n✨	Note:	High	silhouette	suggests	tight,	well-separated	country	clusters.	Negative	values?	Might	need	geographical	rethinking!	😄\n")

## Sheet: Goboard
					Color	X	Y			#	載入必要套件
					White	1	13		#	------------------------------------------------
					Black	1	12		#	1️⃣	Load	packages
					Black	1	11		#	------------------------------------------------
					Black	1	10		if	(!require(imager))	install.packages("imager",	type="binary")
					Black	1	8		library(imager)
					Black	1	6
					Black	1	5		#	------------------------------------------------
					Black	1	3		#	2️⃣	Load	the	image
					White	1	2		#	------------------------------------------------
					White	2	13		img	<-	load.image("F:/RR/Goboard.png")
					Black	2	12		plot(img,	main="Original	Go	Board	Image")
					Black	2	11		channels	<-	spectrum(img)
					Black	2	10		cat("Detected	number	of	channels:",	channels,	\n)
					Black	2	9
					White	2	8		#	Check	channels	and	convert	once
					Black	2	7		channels	<-	spectrum(img)
					Black	2	6		if	(channels	==	1)	{
					Black	2	5			gray_img	<-	img
					Black	2	4			message("✅	Image	is	already	grayscale.")
					Black	2	3
					White	2	2		}	else	if	(channels	==	3)	{
					White	2	1			gray_img	<-	grayscale(img)
					White	3	14			message("✅	Converted	RGB	image	to	grayscale.")
					White	3	13
					Black	3	12		}	else	if	(channels	==	4)	{
					Black	3	11			message("✅	Detected	RGBA	image.	Removing	alpha	channel...")
					Black	3	10			rgb_img	<-	imappend(imsplit(img,	c)[1:3],	c)
					White	3	9			gray_img	<-	grayscale(rgb_img)
					White	3	8			message("✅	Converted	RGBA	image	to	grayscale.")
					White	3	7
					White	3	6		}	else	{
					Black	3	5			stop("❌	Unsupported	number	of	channels:	, channels)_x000D_ }_x000D_ plot(gray_img, main=Grayscale	Go	Board")
					Black	3	4
					White	3	3
					Black	4	14		#	------------------------------------------------
					White	4	13		#	3️⃣	Convert	to	grayscale
					White	4	12		#	----------------------------------------
					Black	4	11
					Black	4	10		#	------------------------------------------------
					Black	4	9		#	4️⃣	Get	image	dimensions
					White	4	8		#	------------------------------------------------
					White	4	7		img_width	<-	dim(gray_img)[1]
					Black	4	6		img_height	<-	dim(gray_img)[2]
					Black	4	5		cat("Image	dimensions:",	img_width,	x,	img_height,	\n)
					White	4	4
					White	4	3		#	------------------------------------------------
					White	4	2		#	5️⃣	Define	grid	points
					White	4	1		#	Assuming	a	15x15	board
					Black	5	13		#	------------------------------------------------
					White	5	12		num_lines	<-	15
					White	5	11		grid_x	<-	seq(img_width	/	(num_lines	+	1),	img_width	-	img_width	/	(num_lines	+	1),	length.out	=	num_lines)
					White	5	10		grid_y	<-	seq(img_height	/	(num_lines	+	1),	img_height	-	img_height	/	(num_lines	+	1),	length.out	=	num_lines)
					Black	5	9
					White	5	8		#	------------------------------------------------
					Black	5	7		#	6️⃣	Classify	stones	at	grid	intersections
					White	5	6		#	------------------------------------------------
					Black	5	5		stones	<-	data.frame(Color	=	character(),	X	=	integer(),	Y	=	integer(),	stringsAsFactors=FALSE)
					Black	5	4
					White	5	3		threshold_black	<-	0.35
					Black	5	2		threshold_white	<-	0.65
					Black	5	1
					Black	6	14		for	(i	in	1:num_lines)	{
					White	6	13			for	(j	in	1:num_lines)	{
					Black	6	12			x_px	<-	grid_x[i]
					Black	6	11			y_px	<-	grid_y[j]
					White	6	10
					Black	6	9			patch	<-	imsub(gray_img,
					White	6	8			x	%inr%	c(max(1,	x_px	-	2),	min(dim(gray_img)[1],	x_px	+	2)),
					Black	6	7			y	%inr%	c(max(1,	y_px	-	2),	min(dim(gray_img)[2],	y_px	+	2)))
					Black	6	6
					Black	6	5			avg_brightness	<-	mean(patch)
					Black	6	4
					Black	6	3			if	(avg_brightness	<	threshold_black)	{
					Black	6	2			color	<-	Black
					Black	6	1			}	else	if	(avg_brightness	>	threshold_white)	{
					White	7	15			color	<-	White
					White	7	14			}	else	{
					Black	7	13			next
					White	7	12			}
					White	7	11
					Black	7	10			stones	<-	rbind(stones,	data.frame(Color=color,	X=i,	Y=num_lines	-	j	+	1))
					Black	7	9			}
					Black	7	8		}
					Black	7	7
					Black	7	6
					Black	7	5
					Black	7	4		#	------------------------------------------------
					Black	7	3		#	7️⃣	Show	results
					White	7	2		#	------------------------------------------------
					White	7	1		print(stones)
					Black	8	15
					Black	8	14		#	------------------------------------------------
					White	8	13		#	8️⃣	Optional:	Plot	detected	stones
					White	8	12		#	------------------------------------------------
					Black	8	11		plot(gray_img,	main="Detected	Stones	on	Board")
					White	8	10		points(grid_x[stones$X],	grid_y[num_lines	-	stones$Y	+	1],
					Black	8	9			col=ifelse(stones$Color=="Black","black","white"),	pch=19,	cex=1.5)
					White	8	8
					Black	8	7		#	------------------------------------------------
					Black	8	6		#	9️⃣	Save	to	CSV
					Black	8	5		#	------------------------------------------------
					Black	8	4		write.csv(stones,	F:/RR/go_stones.csv,	row.names=FALSE)
					Black	8	3		cat("Saved	stones	to	'F:/RR/go_stones.csv'\n")
					Black	8	2
					Black	8	1
					Black	9	14
					Black	9	13
					White	9	12
					Black	9	11		#	Example	GO	board	stones	from	the	image	(approximate	positions)
					White	9	10		stones	<-	data.frame(
					White	9	9			Color	=	c(
					White	9	8			rep("Black",	30),
					White	9	7			rep("White",	30)
					Black	9	6			),
					Black	9	5			X	=	c(
					Black	9	4			#	Black	stones
					Black	9	3			2,	3,	4,	5,	2,	3,	4,	5,	6,
					White	9	2			2,	3,	4,	5,	6,	7,
					Black	9	1			12,	13,	14,	12,	13,	14,
					Black	10	12			10,	11,	12,	13,	11,	12,	13,	14,	10
					Black	10	11			),
					Black	10	10			Y	=	c(
					White	10	9			#	Black	stones
					Black	10	8			13,	13,	13,	13,	12,	12,	12,	12,	12,
					Black	10	7			11,	11,	11,	11,	11,	11,
					White	10	6			3,	3,	3,	4,	4,	4,
					White	10	5			5,	5,	5,	5,	6,	6,	6,	6,	7
					White	10	4			)
					White	10	3		)
					White	10	2
					White	10	1		#	Add	White	stones
					Black	11	15		stones	<-	rbind(
					Black	11	14			stones,
					Black	11	13			data.frame(
					Black	11	12			Color	=	rep("White",	30),
					Black	11	11			X	=	c(
					Black	11	10			6,	7,	8,	9,	10,	11,	8,	9,	10,	11,
					White	11	9			7,	8,	9,	10,	11,
					Black	11	8			5,	6,	7,	8,	9,
					White	11	7			6,	7,	8,	9,	10,
					White	11	6			5,	6,	7,	8,	9
					Black	11	5			),
					White	11	4			Y	=	c(
					White	11	3			9,	9,	9,	9,	9,	9,	8,	8,	8,	8,
					Black	11	2			7,	7,	7,	7,	7,
					Black	11	1			6,	6,	6,	6,	6,
					Black	12	15			5,	5,	5,	5,	5,
					Black	12	14			4,	4,	4,	4,	4
					Black	12	12			)
					Black	12	11			)
					Black	12	10		)
					Black	12	9		stones	<-	read.csv("F:/RR/go_stones.csv",	header	=	TRUE)
					White	12	8		head(stones)
					White	12	7		#	Convert	to	numeric	cluster	labels
					Black	12	6		stones$Cluster	<-	as.numeric(factor(stones$Color))
					White	12	5
					White	12	4		#	Compute	distance	matrix
					Black	12	3		coords	<-	as.matrix(stones[,	c("X",	Y)])
					Black	12	1		dist_matrix	<-	dist(coords)
					White	13	15
					White	13	14		#	Silhouette	analysis
					Black	13	13		library(cluster)
					Black	13	12		sil	<-	silhouette(stones$Cluster,	dist_matrix)
					Black	13	10
					Black	13	8		#	Summarize
					Black	13	7		sil_df	<-	data.frame(
					Black	13	6			Color	=	stones$Color,
					Black	13	5			Silhouette	=	sil[,	sil_width]
					White	13	4		)
					Black	13	3		sil_summary	<-	aggregate(Silhouette	~	Color,	data	=	sil_df,	mean)
					Black	13	2		#Rename	and	make	label
					White	14	14		sil_summary$AvgSilhouette	<-	sil_summary$Silhouette
					White	14	13		sil_summary$Label	<-	paste0(sil_summary$Color,	/ ,	round(sil_summary$AvgSilhouette,	3))
					White	14	12		sil_summary
					Black	14	11		#	Plot
					Black	14	10		ggplot(sil_summary,	aes(x	=	AvgSilhouette,	y	=	reorder(Label,	AvgSilhouette),	fill	=	Color))	+
					Black	14	7			geom_col()	+
					White	14	5			coord_flip()	+
					Black	14	4			labs(title	=	Silhouette by Player Color (with Avg),
					Black	14	3			x	=	Silhouette Width,
					White	14	2			y	=	Player / Avg,
					White	14	1			fill	=	Player)	+
					White	15	15			theme_minimal()
					White	15	13
					Black	15	12
					Black	15	11
					Black	15	10
					Black	15	9
					Black	15	8
					White	15	7
					White	15	6
					Black	15	4
					Black	15	2

## Sheet: 工作表4
		Country	S(c)
		Brazil	0.93
		Japan	0.77
		UK	0.68
		India	0.62
		Germany	0.44
		China	0.31
		France	0.28
		Italy	0.27
		Canada	0
		US	-0.1

## Sheet: Rforworldmap
#	Install	if	needed
if	(!require(maps))	install.packages("maps")
#	Data	frame
cities	<-	data.frame(
	Country	=	c(
	rep('United	States',	4),
	rep('China',	4),
	rep('Germany',	4),
	rep('India',	4),
	rep('Japan',	4),
	rep('United	Kingdom',	4),
	rep('France',	4),
	rep('Italy',	4),
	rep('Canada',	4),
	rep('Brazil',	4)
	),
	City	=	c(
	'New	York	City',	'Los	Angeles',	'Chicago',	'San	Francisco',
	'Shanghai',	'Beijing',	'Shenzhen',	'Chongqing',
	'Berlin',	'Düsseldorf',	'Munich',	'Frankfurt',
	'Mumbai',	'Delhi',	'Bengaluru',	'Kolkata',
	'Tokyo',	'Osaka',	'Nagoya',	'Fukuoka',
	'London',	'Manchester',	'Birmingham',	'Edinburgh',
	'Paris',	'Lyon',	'Marseille–Aix-en-Provence',	'Toulouse',
	'Milan',	'Rome',	'Turin',	'Naples',
	'Toronto',	'Montreal',	'Vancouver',	'Calgary',
	'São	Paulo',	'Rio	de	Janeiro',	'Brasília',	'Belo	Horizonte'
	),
	Latitude	=	c(
	40.73061,	34.052235,	41.881832,	37.733795,
	31.224361,	39.916668,	22.542883,	29.56026,
	52.520008,	51.2277,	48.137154,	50.110924,
	19.075983,	28.613939,	12.971599,	22.572646,
	35.689487,	34.693737,	35.181446,	33.590355,
	51.507351,	53.480759,	52.486244,	55.953251,
	48.856613,	45.764043,	43.296482,	43.604652,
	45.464203,	41.902782,	45.070339,	40.851775,
	43.653225,	45.501689,	49.282729,	51.044733,
	-23.55052,	-22.906847,	-15.793889,	-19.9167
	),
	Longitude	=	c(
	-73.935242,	-118.243683,	-87.623177,	-122.446747,
	121.469170,	116.383331,	114.059563,	106.55771,
	13.404954,	6.7735,	11.576124,	8.682127,
	72.877655,	77.209021,	77.594566,	88.363895,
	139.691711,	135.502167,	136.906398,	130.401716,
	-0.127758,	-2.242631,	-1.890401,	-3.188267,
	2.352222,	4.835659,	5.36978,	1.444209,
	9.189982,	12.496366,	7.686864,	14.268124,
	-79.383186,	-73.567256,	-123.120738,	-114.071883,
	-46.633308,	-43.172896,	-47.882778,	-43.9345
	)
)
#	Plot	world	map
library(maps)
map("world",	fill=TRUE,	col="lightgray",	bg="white",	mar=c(0,0,0,0))
points(cities$Longitude,	cities$Latitude,	col="red",	pch=19,	cex=0.7)
text(cities$Longitude,	cities$Latitude,	labels=cities$City,	cex=0.6,	pos=4)
title("World	Map	with	Selected	Cities")

## Sheet: zoondata
Attribute	Description		animal	A1	A2	A3	A4	A5	A6	A7	A8	A9	A10	A11	A12	A13	A14	A15	A16	A17
animal_name	Name of the animal		aardvark	1	0	0	1	0	0	1	1	1	1	0	0	4	0	0	1	1
hair	1 = has hair, 0 = no hair		antelope	1	0	0	1	0	0	0	1	1	1	0	0	4	1	0	1	1
feathers	1 = has feathers, 0 = no feathers		bass	0	0	1	0	0	1	1	1	1	0	0	1	0	1	0	0	4
eggs	1 = lays eggs, 0 = does not		bear	1	0	0	1	0	0	1	1	1	1	0	0	4	0	0	1	1
milk	1 = produces milk, 0 = does not		boar	1	0	0	1	0	0	1	1	1	1	0	0	4	1	0	1	1
airborne	1 = can fly, 0 = cannot		buffalo	1	0	0	1	0	0	0	1	1	1	0	0	4	1	0	1	1
aquatic	1 = lives in water, 0 = does not		calf	1	0	0	1	0	0	0	1	1	1	0	0	4	1	1	1	1
predator	1 = is predator, 0 = is not		carp	0	0	1	0	0	1	0	1	1	0	0	1	0	1	1	0	4
toothed	1 = has teeth, 0 = no teeth		catfish	0	0	1	0	0	1	1	1	1	0	0	1	0	1	0	0	4
backbone	1 = has backbone, 0 = no backbone		cavy	1	0	0	1	0	0	0	1	1	1	0	0	4	0	1	0	1
breathes	1 = breathes air, 0 = does not		cheetah	1	0	0	1	0	0	1	1	1	1	0	0	4	1	0	1	1
venomous	1 = is venomous, 0 = is not		chicken	0	1	1	0	1	0	0	0	1	1	0	0	2	1	1	0	2
fins	1 = has fins, 0 = no fins		chub	0	0	1	0	0	1	1	1	1	0	0	1	0	1	0	0	4
legs	Number of legs (0, 2, 4, 6, 8)		clam	0	0	1	0	0	0	1	0	0	0	0	0	0	0	0	0	7
tail	1 = has tail, 0 = no tail		crab	0	0	1	0	0	1	1	0	0	0	0	0	4	0	0	0	7
domestic	1 = domestic, 0 = wild		crayfish	0	0	1	0	0	1	1	0	0	0	0	0	6	0	0	0	7
catsize	1 = large (like big cats), 0 = small		crow	0	1	1	0	1	0	1	0	1	1	0	0	2	1	0	0	2
type	Class (mammal, bird, reptile, etc.)		deer	1	0	0	1	0	0	0	1	1	1	0	0	4	1	0	1	1
			dogfish	0	0	1	0	0	1	1	1	1	0	0	1	0	1	0	1	4
			dolphin	0	0	0	1	0	1	1	1	1	1	0	1	0	1	0	1	1
			dove	0	1	1	0	1	0	0	0	1	1	0	0	2	1	1	0	2
			duck	0	1	1	0	1	1	0	0	1	1	0	0	2	1	0	0	2
			elephant	1	0	0	1	0	0	0	1	1	1	0	0	4	1	0	1	1
			flamingo	0	1	1	0	1	0	0	0	1	1	0	0	2	1	0	1	2
			flea	0	0	1	0	0	0	0	0	0	1	0	0	6	0	0	0	6
			frog	0	0	1	0	0	1	1	1	1	1	0	0	4	0	0	0	5
			frog2	0	0	1	0	0	1	1	1	1	1	1	0	4	0	0	0	5
			fruitbat	1	0	0	1	1	0	0	1	1	1	0	0	2	1	0	0	1
			giraffe	1	0	0	1	0	0	0	1	1	1	0	0	4	1	0	1	1
			girl	1	0	0	1	0	0	1	1	1	1	0	0	2	0	1	1	1
			gnat	0	0	1	0	1	0	0	0	0	1	0	0	6	0	0	0	6
			goat	1	0	0	1	0	0	0	1	1	1	0	0	4	1	1	1	1
			gorilla	1	0	0	1	0	0	0	1	1	1	0	0	2	0	0	1	1
			gull	0	1	1	0	1	1	1	0	1	1	0	0	2	1	0	0	2
			haddock	0	0	1	0	0	1	0	1	1	0	0	1	0	1	0	0	4
			hamster	1	0	0	1	0	0	0	1	1	1	0	0	4	1	1	0	1
			hare	1	0	0	1	0	0	0	1	1	1	0	0	4	1	0	0	1
			hawk	0	1	1	0	1	0	1	0	1	1	0	0	2	1	0	0	2
			herring	0	0	1	0	0	1	1	1	1	0	0	1	0	1	0	0	4
			honeybee	1	0	1	0	1	0	0	0	0	1	1	0	6	0	1	0	6
			housefly	1	0	1	0	1	0	0	0	0	1	0	0	6	0	0	0	6
			kiwi	0	1	1	0	0	0	1	0	1	1	0	0	2	1	0	0	2
			ladybird	0	0	1	0	1	0	1	0	0	1	0	0	6	0	0	0	6
			lark	0	1	1	0	1	0	0	0	1	1	0	0	2	1	0	0	2
			leopard	1	0	0	1	0	0	1	1	1	1	0	0	4	1	0	1	1
			lion	1	0	0	1	0	0	1	1	1	1	0	0	4	1	0	1	1
			lobster	0	0	1	0	0	1	1	0	0	0	0	0	6	0	0	0	7
			lynx	1	0	0	1	0	0	1	1	1	1	0	0	4	1	0	1	1
			mink	1	0	0	1	0	1	1	1	1	1	0	0	4	1	0	1	1
			mole	1	0	0	1	0	0	1	1	1	1	0	0	4	1	0	0	1
			mongoose	1	0	0	1	0	0	1	1	1	1	0	0	4	1	0	1	1
			moth	1	0	1	0	1	0	0	0	0	1	0	0	6	0	0	0	6
			newt	0	0	1	0	0	1	1	1	1	1	0	0	4	1	0	0	5
			octopus	0	0	1	0	0	1	1	0	0	0	0	0	8	0	0	1	7
			opossum	1	0	0	1	0	0	1	1	1	1	0	0	4	1	0	0	1
			oryx	1	0	0	1	0	0	0	1	1	1	0	0	4	1	0	1	1
			ostrich	0	1	1	0	0	0	0	0	1	1	0	0	2	1	0	1	2
			parakeet	0	1	1	0	1	0	0	0	1	1	0	0	2	1	1	0	2
			penguin	0	1	1	0	0	1	1	0	1	1	0	0	2	1	0	1	2
			pheasant	0	1	1	0	1	0	0	0	1	1	0	0	2	1	0	0	2
			pike	0	0	1	0	0	1	1	1	1	0	0	1	0	1	0	1	4
			piranha	0	0	1	0	0	1	1	1	1	0	0	1	0	1	0	0	4
			pitviper	0	0	1	0	0	0	1	1	1	1	1	0	0	1	0	0	3
			platypus	1	0	1	1	0	1	1	0	1	1	0	0	4	1	0	1	1
			polecat	1	0	0	1	0	0	1	1	1	1	0	0	4	1	0	1	1
			pony	1	0	0	1	0	0	0	1	1	1	0	0	4	1	1	1	1
			porpoise	0	0	0	1	0	1	1	1	1	1	0	1	0	1	0	1	1
			puma	1	0	0	1	0	0	1	1	1	1	0	0	4	1	0	1	1
			pussycat	1	0	0	1	0	0	1	1	1	1	0	0	4	1	1	1	1
			raccoon	1	0	0	1	0	0	1	1	1	1	0	0	4	1	0	1	1
			reindeer	1	0	0	1	0	0	0	1	1	1	0	0	4	1	1	1	1
			rhea	0	1	1	0	0	0	1	0	1	1	0	0	2	1	0	1	2
			scorpion	0	0	0	0	0	0	1	0	0	1	1	0	8	1	0	0	7
			seahorse	0	0	1	0	0	1	0	1	1	0	0	1	0	1	0	0	4
			seal	1	0	0	1	0	1	1	1	1	1	0	1	0	0	0	1	1
			sealion	1	0	0	1	0	1	1	1	1	1	0	1	2	1	0	1	1
			seasnake	0	0	0	0	0	1	1	1	1	0	1	0	0	1	0	0	3
			seawasp	0	0	1	0	0	1	1	0	0	0	1	0	0	0	0	0	7
			skimmer	0	1	1	0	1	1	1	0	1	1	0	0	2	1	0	0	2
			skua	0	1	1	0	1	1	1	0	1	1	0	0	2	1	0	0	2
			slowworm	0	0	1	0	0	0	1	1	1	1	0	0	0	1	0	0	3
			slug	0	0	1	0	0	0	0	0	0	1	0	0	0	0	0	0	7
			sole	0	0	1	0	0	1	0	1	1	0	0	1	0	1	0	0	4
			sparrow	0	1	1	0	1	0	0	0	1	1	0	0	2	1	0	0	2
			squirrel	1	0	0	1	0	0	0	1	1	1	0	0	2	1	0	0	1
			starfish	0	0	1	0	0	1	1	0	0	0	0	0	5	0	0	0	7
			stingray	0	0	1	0	0	1	1	1	1	0	1	1	0	1	0	1	4
			swan	0	1	1	0	1	1	0	0	1	1	0	0	2	1	0	1	2
			termite	0	0	1	0	0	0	0	0	0	1	0	0	6	0	0	0	6
			toad	0	0	1	0	0	1	0	1	1	1	0	0	4	0	0	0	5
			tortoise	0	0	1	0	0	0	0	0	1	1	0	0	4	1	0	1	3
			tuatara	0	0	1	0	0	0	1	1	1	1	0	0	4	1	0	0	3
			tuna	0	0	1	0	0	1	1	1	1	0	0	1	0	1	0	1	4
			vampire	1	0	0	1	1	0	0	1	1	1	0	0	2	1	0	0	1
			vole	1	0	0	1	0	0	0	1	1	1	0	0	4	1	0	0	1
			vulture	0	1	1	0	1	0	1	0	1	1	0	0	2	1	0	1	2
			wallaby	1	0	0	1	0	0	0	1	1	1	0	0	2	1	0	1	1
			wasp	1	0	1	0	1	0	0	0	0	1	1	0	6	0	0	0	6
			wolf	1	0	0	1	0	0	1	1	1	1	0	0	4	1	0	1	1
			worm	0	0	1	0	0	0	0	0	0	1	0	0	0	0	0	0	7
			wren	0	1	1	0	1	0	0	0	1	1	0	0	2	1	0	0	2
